# Supplementary material for: Transcriptome analysis of microRNAs, circRNAs, and mRNAs in the dorsal root ganglia of paclitaxel-induced mice with neuropathic pain
Source: Front Mol Neurosci. 2022 Aug 31;15:990260. doi: 10.3389/fnmol.2022.990260 (PMC9470859; doi:10.3389/fnmol.2022.990260)
Supplement: Supplementary file 1 [file Data_Sheet_1.ZIP]

Archive with 6 entries (6 files):
- Supplementary Excel 1. RIN Score.xlsx
- Supplementary Excel 2. 253 miRNA.xls
- Supplementary Excel 3. Shared miRNAs.xlsx
- Supplementary Excel 4.xlsx
- Supplementary Excel 5.xlsx
- SUPPLEMENTARY TABLE 1.docx
