# Supplementary material for: Transcriptome analysis of microRNAs, circRNAs, and mRNAs in the dorsal root ganglia of paclitaxel-induced mice with neuropathic pain
Source: Front Mol Neurosci. 2022 Aug 31;15:990260. doi: 10.3389/fnmol.2022.990260 (PMC9470859; doi:10.3389/fnmol.2022.990260)
Supplement: Supplementary file 1 [file Data_Sheet_1.ZIP › Supplementary Excel 1. RIN Score.xlsx]

## Sheet: Sheet1
	RIN Score	28S/18S
Veh-3	6.8	1
Veh-4	6.2	1
Veh-5	6.7	1
PTX-3	7.5	1
PTX-4	6.7	0.8
PTX-5	6.9	1.1
