# Supplementary material for: Transcriptome analysis of microRNAs, circRNAs, and mRNAs in the dorsal root ganglia of paclitaxel-induced mice with neuropathic pain
Source: Front Mol Neurosci. 2022 Aug 31;15:990260. doi: 10.3389/fnmol.2022.990260 (PMC9470859; doi:10.3389/fnmol.2022.990260)
Supplement: Supplementary file 1 [file Data_Sheet_1.ZIP › Supplementary Excel 2. 253 miRNA.xls]

RNA ID	Symbol	Type	log2 (p1_PTX / p1_Veh)	log2 (p2_PTX / p2_Veh)	Qvalue (p1_PTX / p1_Veh)	Qvalue (p2_PTX / p2_Veh)	p2_Veh_3 Expression	p2_Veh_4 Expression	p2_Veh_5 Expression	p2_PTX_3 Expression	p2_PTX_4 Expression	p2_PTX_5 Expression
mmu-miR-871-3p		miRNA		11.96578428		0.002851469	0	0	0	2	5	5
mmu-miR-6958-5p		miRNA		11.84038455		0.00651552	0	0	0	3	1	7
mmu-miR-6932-5p		miRNA		11.38100211		0.017951395	0	0	0	2	2	4
mmu-miR-6991-3p		miRNA		11.18797059		0.029146147	0	0	0	2	1	4
mmu-miR-12189-3p		miRNA		4.491131929		3.74E-06	1	1	0	22	6	17
mmu-miR-669c-5p		miRNA		3.736965594		0.032718145	6	3	9	86	154	0
mmu-miR-7653-5p		miRNA		3.492213815		1.31E-04	2	2	0	9	3	33
mmu-miR-6915-3p		miRNA		3.321279061		0.003440021	1	0	1	5	2	13
mmu-miR-744-5p		miRNA		3.266584833		1.42E-08	38	18	29	30	403	385
mmu-miR-181a-2-3p		miRNA		3.250338918		4.26E-11	394	337	182	2064	780	5844
mmu-miR-7054-5p		miRNA		2.999188661		0.009298048	2	0	0	8	3	5
mmu-miR-299b-3p		miRNA		2.999188661		0.007952823	1	0	1	7	2	7
mmu-miR-323-5p		miRNA		2.760953695		2.54E-13	252	218	189	1389	630	2448
mmu-miR-3544-3p		miRNA		2.69960757		0.022447468	1	1	0	3	2	8
mmu-miR-485-5p		miRNA		2.546351623		2.95E-13	9850	7329	5636	55630	19409	58236
mmu-miR-6954-3p		miRNA		2.544361735		1.37E-04	3	2	1	8	12	15
mmu-miR-191-3p		miRNA		2.541551387		4.12E-09	211	364	111	1113	452	2429
mmu-miR-1948-3p		miRNA		2.529619467		5.43E-12	28	33	32	170	88	279
mmu-miR-6953-3p		miRNA		2.432887274		1.95E-06	10	4	6	35	15	58
mmu-miR-5134-3p		miRNA		2.321928095		0.021392281	1	1	1	10	2	3
mmu-miR-6900-3p		miRNA		2.273008545		3.58E-06	8	19	3	36	23	86
mmu-let-7d-3p		miRNA		2.094481698		4.97E-12	10546	7947	7548	31307	22576	57331
mmu-miR-1934-5p		miRNA		2.091506414		2.79E-06	23	7	12	53	28	98
mmu-miR-328-5p		miRNA		2.087574228		1.46E-05	5	6	5	29	11	28
mmu-miR-6939-3p		miRNA		2.039489372		0.001361475	5	1	3	13	6	18
mmu-let-7e-3p		miRNA		2.024744825		3.20E-08	932	1193	664	2747	1531	7071
mmu-miR-7024-5p		miRNA		2.000108209		0.004697796	6	0	4	10	6	24
mmu-miR-7035-3p		miRNA		2		0.002347579	2	3	4	23	4	9
mmu-miR-219b-5p		miRNA		1.947738694		0.010573434	3	2	2	2	5	20
mmu-miR-5617-3p		miRNA		1.917495407		0.002655073	1	4	4	16	4	14
mmu-miR-132-5p		miRNA		1.898667328		7.57E-10	103	80	75	297	180	485
mmu-miR-138-1-3p		miRNA		1.878867087		8.49E-12	136	104	58	315	319	462
mmu-miR-211-5p		miRNA		1.872472999		6.31E-09	185	461	143	531	884	1474
mmu-miR-615-3p		miRNA		1.868443947		6.04E-06	407	1397	290	2109	939	4598
mmu-miR-6958-3p		miRNA		1.866162515		4.30E-08	34	24	21	68	64	156
mmu-miR-365-2-5p		miRNA		1.831221541		9.23E-06	48	18	11	136	53	85
mmu-miR-34b-3p		miRNA		1.79386958		2.56E-06	93	99	69	149	141	615
mmu-miR-465a-3p		miRNA		1.78422477		0.005930824	0	4	5	15	7	9
mmu-miR-465b-3p		miRNA		1.78422477		0.005930824	0	4	5	15	7	9
mmu-miR-465c-3p		miRNA		1.78422477		0.005930824	0	4	5	15	7	9
mmu-miR-6988-3p		miRNA		1.736965594		0.003440021	3	4	2	11	5	14
mmu-miR-139-3p		miRNA		1.697742394		4.05E-10	634	658	438	1993	1043	2576
mmu-miR-1981-3p		miRNA		1.692368974		5.05E-08	20	31	18	81	44	98
mmu-miR-128-2-5p		miRNA		1.56113941		2.55E-06	31	15	15	48	47	85
mmu-miR-7236-3p		miRNA		1.558756716		6.09E-05	17	9	11	49	17	43
mmu-miR-5099		miRNA		1.519340608		8.11E-04	5	6	4	19	10	14
mmu-miR-369-5p		miRNA		1.51070159		8.50E-10	6915	6165	5875	17999	10929	25084
mmu-miR-7669-3p		miRNA		1.473873479		0.023650203	1	5	3	6	3	16
mmu-miR-7026-5p		miRNA		1.414947328		0.042147504	2	2	2	5	6	5
mmu-miR-470-5p		miRNA		1.401956405		0.005947532	8	2	4	14	8	15
mmu-miR-3057-3p		miRNA		1.362467033		0.036336438	6	5	3	7	1	28
mmu-miR-6948-3p		miRNA		1.321866268		0.004598135	3	8	3	9	11	15
mmu-miR-1198-5p		miRNA		1.297236533		3.83E-08	3582	3147	2087	8025	4401	9240
mmu-miR-149-5p		miRNA		1.295204783		5.63E-09	26832	24820	17079	58430	35688	74556
mmu-miR-92b-3p		miRNA		1.292346559		9.29E-06	10991	8910	9672	19575	10580	42277
mmu-miR-7019-3p		miRNA		1.290661929		3.88E-04	27	17	12	54	17	66
mmu-miR-412-3p		miRNA		1.286659713		4.23E-04	27	61	28	72	29	182
mmu-miR-1306-3p		miRNA		1.272063596		2.19E-05	20	17	16	38	28	62
mmu-miR-7682-3p		miRNA		1.24805565		0.00751284	8	3	5	15	7	16
mmu-miR-7043-3p		miRNA		1.226779652		2.37E-04	29	44	21	56	30	134
mmu-miR-668-3p		miRNA		1.215489508		4.14E-07	387	218	143	543	591	603
mmu-miR-6915-5p		miRNA		1.184235714		0.04268417	4	1	6	11	10	4
mmu-miR-25-5p		miRNA		1.169925001		0.006734967	10	7	7	16	6	32
mmu-miR-1947-5p		miRNA		1.169892213		7.38E-04	11	23	10	33	14	52
mmu-miR-219a-2-3p		miRNA		1.168896986		2.02E-05	81	87	146	161	165	380
mmu-miR-574-5p		miRNA		1.137503846		1.43E-06	1026	488	926	1674	1539	2155
mmu-miR-466i-5p		miRNA		1.137503524		0.018083836	4	5	6	6	7	20
mmu-miR-206-3p		miRNA		1.126715925		1.81E-09	912	794	930	2160	2213	1383
mmu-miR-3965		miRNA		1.106974659		0.04415939	0	8	5	6	13	9
mmu-miR-411-5p		miRNA		1.031580274		2.24E-07	28971	44999	27245	74499	42566	89845
mmu-miR-16-5p		miRNA		-1.819058235		3.79E-06	116359	110599	109210	30376	44658	20238
mmu-miR-30d-5p		miRNA		-1.933061994		0.006968312	37848	28355	32784	7522	9394	9006
mmu-miR-340-5p		miRNA		-1.976729909		0.04415939	6904	9388	7139	1418	2934	1601
mmu-miR-24-1-5p		miRNA		-2.083894578		0.015093156	751	802	872	161	230	181
mmu-miR-136-5p		miRNA		-2.085132155		0.021956345	1576	1437	1629	357	333	404
mmu-miR-672-5p		miRNA		-2.098519342		0.047007337	347	270	398	78	93	66
mmu-miR-320-3p		miRNA		-2.145054494		0.017624693	5074	3692	5755	1078	1205	1000
mmu-miR-9-5p		miRNA		-2.153433851		6.79E-04	36831	36763	29873	7814	9831	5612
mmu-miR-15a-5p		miRNA		-2.162084567		0.014027447	12598	19164	18978	2177	5467	3693
mmu-miR-322-5p		miRNA		-2.174804742		0.00454726	17051	17455	17320	3251	5510	2717
mmu-miR-300-3p		miRNA		-2.183547576		0.006791198	8077	13836	9477	2231	2931	1748
mmu-miR-3072-3p		miRNA		-2.203733977		0.031841563	126	147	137	29	30	30
mmu-miR-421-3p		miRNA		-2.208420643		0.048576409	794	445	508	111	189	78
mmu-miR-221-3p		miRNA		-2.222392707		0.046725548	1722	1748	1584	448	465	170
mmu-miR-450b-3p		miRNA		-2.223045355		0.033009471	179	360	208	50	64	46
mmu-miR-708-5p		miRNA		-2.227997112		0.049492924	2075	2781	3052	300	1017	371
mmu-miR-181c-3p		miRNA		-2.2649441		0.048258483	80	133	85	17	23	22
mmu-miR-200c-3p		miRNA		-2.273386729		0.040792182	248	277	147	46	65	28
mmu-miR-378b		miRNA		-2.285669305		0.017132981	188	316	203	39	48	58
mmu-miR-501-3p		miRNA		-2.309501298		0.039011637	661	899	983	97	314	102
mmu-miR-667-3p		miRNA		-2.326900543		0.017618223	836	653	1125	165	241	115
mmu-miR-185-5p		miRNA		-2.337461631		0.002239213	4173	6590	6325	1240	1145	996
mmu-miR-203-3p		miRNA		-2.370202068		0.009112604	447	522	520	65	154	69
mmu-miR-344d-3p		miRNA		-2.372728353		0.039011637	125	105	117	22	15	30
mmu-miR-31-5p		miRNA		-2.411877695		0.010139354	616	1330	1247	127	259	214
mmu-miR-140-5p		miRNA		-2.416763992		6.79E-04	9390	15772	9119	1807	2862	1751
mmu-miR-17-3p		miRNA		-2.445001505		0.00804353	192	335	170	33	50	45
mmu-miR-34c-5p		miRNA		-2.475453567		0.036692389	71	97	149	15	29	13
mmu-miR-361-5p		miRNA		-2.50009785		0.001980465	2824	3544	3832	470	931	402
mmu-miR-130a-3p		miRNA		-2.516192221		0.005030598	1288	1580	1966	176	469	200
mmu-miR-669f-3p		miRNA		-2.523622443		0.047007337	61	49	51	5	13	10
mmu-miR-107-5p		miRNA		-2.525295247		0.03026357	71	66	76	13	17	7
mmu-miR-3065-5p		miRNA		-2.546950926		0.026715528	178	238	408	23	84	34
mmu-miR-1b-5p		miRNA		-2.570177946		0.019623904	1404	2972	2032	232	686	161
mmu-miR-411-3p		miRNA		-2.578229927		6.53E-04	438	542	304	68	89	58
mmu-miR-329-3p		miRNA		-2.584694685		0.006292493	1567	1470	2344	132	409	356
mmu-miR-3065-3p		miRNA		-2.603438879		0.001412577	875	839	644	72	194	122
mmu-miR-129-2-3p		miRNA		-2.605358703		0.036857463	72	171	256	13	37	32
mmu-miR-425-5p		miRNA		-2.609761163		1.37E-04	1243	1296	1392	178	300	166
mmu-miR-136-3p		miRNA		-2.620269369		0.009594006	203	718	444	67	94	61
mmu-miR-466g		miRNA		-2.62328661		0.041597202	53	69	69	3	13	15
mmu-miR-376c-3p		miRNA		-2.690597585		7.78E-04	1264	2488	1800	160	407	293
mmu-miR-125b-2-3p		miRNA		-2.739740113		0.032718145	56	268	197	28	20	30
mmu-miR-137-5p		miRNA		-2.743260632		0.033331074	133	73	102	5	33	8
mmu-miR-193b-3p		miRNA		-2.749284796		0.001561579	3502	1721	1716	210	432	390
mmu-miR-101b-3p		miRNA		-2.780660346		0.007717496	198	484	335	46	81	21
mmu-miR-32-5p		miRNA		-2.831459277		5.54E-05	2454	3821	2174	285	599	303
mmu-let-7k		miRNA		-2.836501268		0.020322217	124	50	126	17	8	17
mmu-miR-30b-5p		miRNA		-2.846867571		1.43E-06	38726	45910	47395	3769	9918	4665
mmu-miR-148a-3p		miRNA		-2.86141079		0.001674496	7717	4701	4849	530	1457	389
mmu-miR-345-5p		miRNA		-2.8815524		1.80E-05	381	634	481	48	81	74
mmu-miR-153-3p		miRNA		-2.905270835		5.04E-04	1831	3899	1829	444	358	207
mmu-miR-666-3p		miRNA		-2.922833581		0.006080529	151	501	349	22	81	29
mmu-miR-874-3p		miRNA		-2.930737338		7.29E-04	121	102	143	17	16	15
mmu-miR-3074-2-3p		miRNA		-2.942582303		6.08E-05	1109	1350	1531	89	236	194
mmu-miR-329-5p		miRNA		-2.951197878		6.75E-04	457	521	708	54	126	38
mmu-miR-300-5p		miRNA		-2.965435897		7.45E-05	306	380	345	31	71	30
mmu-miR-21a-5p		miRNA		-2.974201806		2.98E-06	64238	72900	58563	9567	12317	3020
mmu-miR-539-5p		miRNA		-3.000040576		0.003488005	110	80	130	11	23	6
mmu-miR-374b-5p		miRNA		-3.015161438		5.65E-07	2282	3333	2421	217	437	340
mmu-miR-15b-3p		miRNA		-3.10820256		8.63E-05	149	227	150	21	27	13
mmu-miR-200b-3p		miRNA		-3.158337858		0.029146147	36	53	36	7	7	0
mmu-miR-369-3p		miRNA		-3.228971977		1.82E-05	1071	2702	2012	137	321	159
mmu-miR-193a-5p		miRNA		-3.231325546		1.17E-05	179	214	255	22	31	16
mmu-miR-154-3p		miRNA		-3.2472177		7.90E-06	884	1170	994	63	186	72
mmu-miR-126a-5p		miRNA		-3.256111052		3.71E-08	10125	12018	7293	617	1337	1127
mmu-miR-450b-5p		miRNA		-3.258641989		0.005335148	36	60	38	4	6	4
mmu-miR-18a-5p		miRNA		-3.265344567		1.84E-04	157	360	233	17	46	15
mmu-miR-802-5p		miRNA		-3.266867344		0.003671642	57	55	42	4	9	3
mmu-miR-497a-5p		miRNA		-3.276370788		2.24E-07	10244	13247	10547	873	1907	733
mmu-miR-199b-5p		miRNA		-3.30025323		2.20E-04	375	1425	1106	71	158	66
mmu-miR-153-5p		miRNA		-3.30358216		0.027828728	22	28	29	1	3	4
mmu-miR-145a-5p		miRNA		-3.304560963		0.001374992	5660	5508	13108	465	1724	268
mmu-miR-701-5p		miRNA		-3.313898836		0.003440021	54	71	54	4	12	2
mmu-miR-15b-5p		miRNA		-3.388054233		1.11E-07	10822	13175	8949	1124	1471	552
mmu-miR-3535		miRNA		-3.410024451		0.004270535	102	70	115	6	20	1
mmu-miR-214-3p		miRNA		-3.427732121		1.32E-04	1425	746	1025	28	141	128
mmu-miR-20a-5p		miRNA		-3.429563738		5.99E-07	863	1034	1163	74	154	56
mmu-miR-152-3p		miRNA		-3.479434418		3.21E-07	2835	1801	1755	155	294	124
mmu-miR-324-5p		miRNA		-3.516154276		8.63E-05	655	533	757	43	109	18
mmu-miR-124-5p		miRNA		-3.523527292		0.002676828	97	192	148	4	31	3
mmu-miR-216b-5p		miRNA		-3.541429183		4.75E-04	123	87	116	2	17	9
mmu-miR-190a-5p		miRNA		-3.543088445		1.70E-06	1335	1474	1469	70	228	69
mmu-let-7i-3p		miRNA		-3.575804976		0.002039041	29	69	57	4	3	6
mmu-miR-505-3p		miRNA		-3.584962501		0.033561781	32	12	28	1	1	4
mmu-miR-186-5p		miRNA		-3.585758376		5.91E-09	1119	1513	1018	72	161	71
mmu-miR-6540-3p		miRNA		-3.598246088		0.008599697	19	50	40	1	5	3
mmu-miR-140-3p		miRNA		-3.603348537		1.03E-08	725	927	876	37	103	68
mmu-miR-216a-5p		miRNA		-3.617706741		2.19E-04	123	116	117	5	21	3
mmu-miR-148b-3p		miRNA		-3.622775923		1.21E-07	1237	1253	873	109	119	45
mmu-miR-330-3p		miRNA		-3.643867647		2.50E-06	587	508	605	31	84	21
mmu-miR-195a-5p		miRNA		-3.661260419		2.16E-08	8982	4745	4036	345	571	488
mmu-miR-135a-5p		miRNA		-3.67898241		8.63E-07	1675	717	1412	63	154	80
mmu-miR-495-3p		miRNA		-3.708493751		2.07E-05	2358	1274	2473	55	303	109
mmu-miR-296-3p		miRNA		-3.765267452		0.023234888	19	20	29	0	4	1
mmu-miR-708-3p		miRNA		-3.790094312		0.009204134	24	35	24	1	4	1
mmu-miR-598-3p		miRNA		-3.790559197		1.47E-08	782	994	1213	61	114	41
mmu-miR-299a-5p		miRNA		-3.806740134		1.41E-06	493	857	1029	33	105	32
mmu-miR-34a-3p		miRNA		-3.807045802		0.021845989	18	32	20	0	4	1
mmu-miR-376b-3p		miRNA		-3.859488157		5.44E-10	764	1496	1093	43	106	82
mmu-miR-124b-3p		miRNA		-3.863509013		0.001914525	33	58	40	1	2	6
mmu-miR-496a-5p		miRNA		-3.864967374		6.08E-05	63	85	56	3	7	4
mmu-miR-199b-3p		miRNA		-3.905944297		3.11E-14	7489	11779	11192	521	925	586
mmu-miR-199a-3p		miRNA		-3.905944297		3.11E-14	7489	11779	11192	521	925	586
mmu-miR-1839-3p		miRNA		-3.914875416		3.13E-04	71	46	64	4	7	1
mmu-miR-455-3p		miRNA		-3.921245889		1.43E-06	178	326	405	15	35	10
mmu-miR-196b-3p		miRNA		-3.949836656		5.03E-04	45	76	49	2	8	1
mmu-miR-144-3p		miRNA		-3.969745003		2.72E-05	1213	5758	957	184	198	124
mmu-miR-30a-5p		miRNA		-4.010109539		4.16E-12	17485	15441	16910	658	1706	729
mmu-miR-324-3p		miRNA		-4.022367813		3.04E-08	378	371	616	15	44	25
mmu-miR-376c-5p		miRNA		-4.022750727		0.021131617	12	21	32	1	3	0
mmu-miR-503-5p		miRNA		-4.0482398		7.65E-05	61	50	71	4	4	3
mmu-miR-671-5p		miRNA		-4.133319336		7.42E-09	527	503	760	14	55	33
mmu-miR-326-3p		miRNA		-4.135701467		1.24E-04	119	1000	1588	57	46	51
mmu-miR-30c-5p		miRNA		-4.152687022		5.01E-09	19009	12114	19710	704	1726	428
mmu-miR-335-5p		miRNA		-4.186155873		1.16E-09	1872	2061	2147	94	193	47
mmu-miR-10b-3p		miRNA		-4.1876358		9.77E-05	66	53	45	2	5	2
mmu-miR-664-3p		miRNA		-4.20989678		6.12E-15	483	608	593	30	36	25
mmu-miR-3069-3p		miRNA		-4.292918665		2.21E-05	52	83	61	2	6	2
mmu-miR-16-2-3p		miRNA		-4.297705001		0.011795314	16	19	24	2	1	0
mmu-miR-106a-5p		miRNA		-4.321928095		4.18E-06	126	67	107	6	7	2
mmu-miR-210-3p		miRNA		-4.326657808		3.04E-08	255	273	395	13	28	5
mmu-miR-103-3p		miRNA		-4.329283518		1.76E-10	10915	13322	17254	616	1159	289
mmu-miR-551b-3p		miRNA		-4.336420523		1.17E-05	80	57	65	2	4	4
mmu-miR-409-5p		miRNA		-4.358373083		1.61E-07	253	174	414	7	25	9
mmu-miR-142a-5p		miRNA		-4.384237885		6.31E-09	901	2021	461	62	47	53
mmu-miR-494-3p		miRNA		-4.40229481		3.50E-04	64	30	54	0	4	3
mmu-miR-1a-1-5p		miRNA		-4.53951953		0.001385162	31	31	31	0	3	1
mmu-miR-193a-3p		miRNA		-4.552697233		8.74E-07	65	149	185	2	8	7
mmu-miR-665-3p		miRNA		-4.58532322		0.00134724	22	40	34	2	2	0
mmu-miR-331-3p		miRNA		-4.596634709		0.00581104	8	72	41	4	1	0
mmu-miR-466d-3p		miRNA		-4.644202482		7.38E-04	29	39	32	0	2	2
mmu-miR-34b-5p		miRNA		-4.662974504		9.75E-05	46	41	65	3	3	0
mmu-miR-669a-3p		miRNA		-4.724604024		1.22E-08	149	128	146	1	7	8
mmu-miR-669o-3p		miRNA		-4.724604024		1.22E-08	149	128	146	1	7	8
mmu-miR-337-3p		miRNA		-4.732300981		1.76E-10	1207	742	1028	14	72	26
mmu-miR-376a-5p		miRNA		-4.736970103		4.44E-06	75	114	131	2	10	0
mmu-miR-500-3p		miRNA		-4.847955687		7.57E-10	277	282	449	3	22	10
mmu-miR-101a-3p		miRNA		-4.902989971		4.26E-13	357	570	539	10	30	9
mmu-miR-152-5p		miRNA		-4.906169428		0.007488726	31	13	16	1	1	0
mmu-miR-33-5p		miRNA		-4.929197119		5.67E-09	1125	8211	6111	174	233	100
mmu-miR-29a-3p		miRNA		-4.942066671		2.21E-20	45173	56338	49978	861	2947	1120
mmu-miR-20a-3p		miRNA		-4.955593188		0.048022402	9	12	10	0	1	0
mmu-miR-29a-5p		miRNA		-4.994979412		1.05E-09	130	276	168	1	9	8
mmu-miR-17-5p		miRNA		-5.022133757		4.21E-14	1405	952	925	31	56	14
mmu-miR-19b-1-5p		miRNA		-5.043672952		0.003585106	16	29	21	0	1	1
mmu-miR-144-5p		miRNA		-5.044394119		4.07E-12	296	330	166	5	14	5
mmu-miR-142a-3p		miRNA		-5.106300416		5.63E-10	1970	2400	1486	39	119	12
mmu-miR-185-3p		miRNA		-5.10780329		0.006721697	7	20	42	1	0	1
mmu-miR-325-3p		miRNA		-5.136129851		3.39E-06	59	67	85	0	5	1
mmu-miR-127-5p		miRNA		-5.153508721		6.93E-06	51	59	68	3	2	0
mmu-miR-201-3p		miRNA		-5.171368418		0.027828728	11	10	15	0	1	0
mmu-miR-22-5p		miRNA		-5.236107624		1.12E-13	1184	1494	1581	25	74	14
mmu-miR-377-3p		miRNA		-5.259237235		1.21E-20	1084	708	774	19	29	19
mmu-miR-29c-3p		miRNA		-5.262179008		1.44E-19	10964	16612	14639	198	651	251
mmu-miR-106b-5p		miRNA		-5.263658875		4.10E-12	254	387	281	2	17	5
mmu-miR-331-5p		miRNA		-5.323335444		0.022649743	9	20	11	1	0	0
mmu-miR-1264-3p		miRNA		-5.460907824		0.014852062	15	20	9	0	0	1
mmu-miR-30e-5p		miRNA		-5.471317373		1.52E-20	1696	1720	1952	21	70	30
mmu-miR-383-3p		miRNA		-5.566526644		9.64E-05	11	147	79	1	4	0
mmu-miR-467d-3p		miRNA		-5.599176802		3.13E-04	32	31	34	0	0	2
mmu-miR-376b-5p		miRNA		-5.657863048		2.21E-20	1653	2611	1946	36	70	17
mmu-miR-674-3p		miRNA		-5.706595015		8.59E-12	149	147	174	2	5	2
mmu-miR-1249-3p		miRNA		-5.744319206		2.54E-13	664	506	1135	3	25	15
mmu-miR-365-3p		miRNA		-5.850057969		6.43E-15	273	453	716	8	13	4
mmu-miR-339-5p		miRNA		-5.852924207		3.85E-13	641	289	226	3	11	6
mmu-miR-350-5p		miRNA		-5.938591615		3.39E-06	43	72	69	0	0	3
mmu-miR-467a-3p		miRNA		-6.001420875		0.002708093	11	30	23	0	1	0
mmu-miR-15a-3p		miRNA		-6.109967874		0.003073686	11	45	13	0	1	0
mmu-miR-19b-3p		miRNA		-6.126875064		2.99E-20	2690	5888	5748	37	130	38
mmu-miR-107-3p		miRNA		-6.428865384		6.20E-13	191	162	250	1	5	1
mmu-miR-466e-3p		miRNA		-6.808785458		6.08E-05	49	29	34	0	1	0
mmu-miR-466a-3p		miRNA		-6.808785458		6.08E-05	49	29	34	0	1	0
mmu-miR-532-5p		miRNA		-7.122288245		0.01439297	36	10621	71	27	40	10
mmu-miR-466b-3p		miRNA		-7.602908886		1.76E-10	129	136	124	0	1	1
mmu-miR-466c-3p		miRNA		-7.602908886		1.76E-10	129	136	124	0	1	1
mmu-miR-466p-3p		miRNA		-7.602908886		1.76E-10	129	136	124	0	1	1
mmu-miR-362-3p		miRNA		-8.853192458		1.32E-10	122	143	197	0	0	1
mmu-miR-361-3p		miRNA		-12.70282201		0.042317348	2	6	12	0	0	0
mmu-miR-592-3p		miRNA		-12.84018782		0.043012445	6	11	5	0	0	0
mmu-miR-3068-3p		miRNA		-13.13570929		0.023001806	6	6	15	0	0	0
mmu-miR-7669-5p		miRNA		-13.59023616		0.008404102	9	7	21	0	0	0
mmu-miR-19a-3p		miRNA		-15.97327135		1.24E-06	45	67	81	0	0	0
