# Supplementary material for: Transcriptome analysis of microRNAs, circRNAs, and mRNAs in the dorsal root ganglia of paclitaxel-induced mice with neuropathic pain
Source: Front Mol Neurosci. 2022 Aug 31;15:990260. doi: 10.3389/fnmol.2022.990260 (PMC9470859; doi:10.3389/fnmol.2022.990260)
Supplement: Supplementary file 1 [file Data_Sheet_1.ZIP › Supplementary Excel 3. Shared miRNAs.xlsx]

## Sheet: PTX & DPN
	PTX	DPN
miR-466i-5p	Up	Up
miR-669c-5p	Up	Up
miR-9-5p	Down	Down
miR-322-5p	Down	Down
miR-300-3p	Down	Down
miR-3072-3p	Down	Down
miR-708-5p	Down	Down
miR-34c-5p	Down	Down
miR-361-5p	Down	Down
miR-107-5p	Down	Down
miR-411-3p	Down	Down
miR-329-3p	Down	Down
miR-136-3p	Down	Down
miR-137-5p	Down	Down
miR-153-3p	Down	Down
miR-329-5p	Down	Down
miR-369-3p	Down	Down
miR-124-5p	Down	Down
miR-190a-5p	Down	Down
mmu-let-7i-3p	Down	Down
miR-148b-3p	Down	Down
miR-135a-5p	Down	Down
miR-495-3p	Down	Down
miR-598-3p	Down	Down
miR-376b-3p	Down	Down
miR-1839-3p	Down	Down
miR-376c-5p	Down	Down
miR-326-3p	Down	Down
miR-335-5p	Down	Down
miR-10b-3p	Down	Down
miR-3069-3p	Down	Down
miR-551b-3p	Down	Down
miR-409-5p	Down	Down
miR-193a-3p	Down	Down
miR-331-3p	Down	Down
miR-34b-5p	Down	Down
miR-376a-5p	Down	Down
miR-127-5p	Down	Down
miR-22-5p	Down	Down
miR-377-3p	Down	Down
miR-376b-5p	Down	Down
miR-674-3p	Down	Down
miR-1249-3p	Down	Down
miR-365-3p	Down	Down
miR-532-5p	Down	Down
miR-362-3p	Down	Down

## Sheet: PTX & SNI
	PTX	SNI
miR-132-5p	Up	Up
miR-494-3p	Down	Down
miR-148a-3p	Down	Down
miR-152-3p	Down	Down
miR-532-5p	Down	Down

## Sheet: SNI & DPN
	SNI	DPN
miR-490-3p	Up	Up
miR-532-5p	Down	Down
miR-493-5p	Down	Down
