# Supplementary material for: Transcriptome analysis of microRNAs, circRNAs, and mRNAs in the dorsal root ganglia of paclitaxel-induced mice with neuropathic pain
Source: Front Mol Neurosci. 2022 Aug 31;15:990260. doi: 10.3389/fnmol.2022.990260 (PMC9470859; doi:10.3389/fnmol.2022.990260)
Supplement: Supplementary file 1 [file Data_Sheet_1.ZIP › Supplementary Excel 4.xlsx]

## Sheet: PTX vs oxaliplatin 
PTX	oxaliplatin
Gm4070	Snhg11
Ptms	Mirg
Cdr1	Meg3
Per2	Malat1
Nr1d1	Fam189b
Dbp	9530059O14Rik
Xkrx	Wasf1
Rpl37rt	A930011O12Rik
BGIG10090_45213	Zfhx2
Gm41696	Syn1
BGIG10090_42549	Clip3
	Miat
	Gm26871
	Scrt2
	Gm26945
	A330076H08Rik
	Zmiz2
	Srrm1
	Luc7l2
	A330023F24Rik
	Gm27000
	Rfx7
	Pcbp2
	Tubb4a
	Fus
	C230004F18Rik
	Ptgds
	Fmn2
	Brd4
	Gm15675
	B3galt1
	Ncor2
	Vsnl1
	Sos1
	Cpeb2
	Kcnc3
	2810055G20Rik
	Vamp2
	Atn1
	Ubqln2
	Sec24a
	Cherp
	Dnm3
	Col24a1
	4632427E13Rik
	Atxn2
	Vma21
	Gatad2b
	Atxn2l
	Fcho2
	Srrm2
	Ids
	Coro6
	Pom121
	Coro2b
	Syvn1
	Rnpc3
	Naa15
	Ylpm1
	Cadm2
	Nav2
	Zmiz1
	Qser1
	Fmnl1
	Parvb
	Ptpn23
	Arhgap17
	Tia1
	Nfat5
	Lmtk3
	AI593442
	Ppp2r2a
	Wasl
	Cdc73
	Ireb2
	Synj1
	Fam65a
	Arsb
	Auts2
	Mamld1
	Gucy1a2
	Cacna1a
	Prrc2c
	Ppargc1a
	Plagl1
	Aak1
	Fam98b
	R3hdm1
	Kmt2e
	Mnt
	2310061I04Rik
	Ep300
	Inpp5j
	Rph3a
	Vtn
	Enah
	Scaf4
	Pura
	Gm16586
	Prr12
	Dhx9
	Proser1
	Ncoa6
	B830012L14Rik
	Dvl3
	Onecut2
	Arid1a
	Zfp804a
	Kif2a
	Zfhx4
	Kmt2d
	Atp1a3
	Gm17066
	4930447C04Rik
	Peg10
	Alg2
	Zfp703
	Nfia
	Cbll1
	Efna5
	Rps6ka3
	Fign
	Tmem131
	Zdbf2
	Gt(ROSA)26Sor
	Polr2a
	Mrgprb5
	Ppp2r5e
	Gm12940
	9330132A10Rik
	Zbtb33
	Tbc1d15
	mt-Nd5
	Celsr2
	Kmt2a
	Ccnk
	Pld5
	Hdx
	Arhgap33
	Srgap1
	Ctxn1
	Tanc2
	Dgkk
	Zmat1
	Cldn11
	Parp4
	Neto1
	Naf1
	ATF7
	Gm23600
	Gm14443
	Mbd6
	Wnk2
	Slc22a8
	Ranbp3l
	Srrm4
	Phlda1
	Plvap
	Slc6a20a
	Aldh1a2
	Syngap1
	Tox2
	Setd1b
	Pianp
	Gjb6
	Gm10167
	Atp13a5
	Gm21846
	Grid2ip
	Trp53i11
	Palm2
	Slc22a6
	Fmod
	Msln
	1500015O10Rik
	Pclo
	Celf5
	Fgfbp1
	Raph1
	Col7a1
	Alas2
	Bmp4
	Gm4117
	Chrnb3
	Nova1
	Dpp4
	Tmem119
	Sp2
	Gm26601
	Slc12a3
	Creb5
	Wipf3
	Fut9
	Shisa6
	BC024978
	Klhdc7a
	Zfpm2
	Prg4
	Snord107
	Gm25981
	2900056M20Rik
	mt-Ti
	Gm26514
	Adam4
	Rnf165
	Mir1188
	Bsn
	Nav1
	Nova2
	Kcnq3
	Nr4a3
	Tnfrsf11b
	Gm26890
	Hbb-bs
	Mgp
	Gdf10
	A130050O07Rik
	D630014O11Rik
	Gm4787
	Gm14703
	AY036118
	Gm26582
	Gm9930
	Papolb
	Map1a
	Cpz
	Mir341
	Gm26691
	Osr1
	Myo1h
	Mir679
	Eqtn
	1700022I11Rik
	Dapl1
	4930473A02Rik
	B230325K18Rik
	Serpinb6c
	Vmn2r84
	Gm12186
	Gm26883
	Slc16a11
	Gm26814
	Gm26543
	Ifltd1
	Gm26930
	Ly6c2
	Tmem88
	Hbb-bt
	Gm25848
	Plac8
	Sell
	Itgb2l
	Lrg1
	Wdr86
	Hba-a2
	D130062J21Rik
	BC068157
	4930405O22Rik
	Gm14493
	Gm22205
	Gm14824
	A430106G13Rik
	Gm5466
	Ear6
	Clec5a
	Gm11653
	Gm13479
	Dbp
	Gm20491
	Gm26825
	Gm12841
	Mir1898
	Gm26530
	Gm13627
	Gm17097
	Gm14776
	Gm26944
	Mir1193
	Gm24564
	Gm19967
	Mir453
	6430590A07Rik
	Fat2
	Mir5125
	AC121784.1
	Pou6f2
	Tfap2a
	Ear1
	Gm9817
	Ccl21a
	Mir3070a
	Hba-a1
	Gm26723
	Gm13650
	Gm14827

## Sheet: PTX vs cisplatin 
PTX	cisplatin
Gm4070	Snhg11
Ptms	Pclo
Cdr1	Syn1
Per2	Zfhx2
Nr1d1	Wasf1
Dbp	Raph1
Xkrx	9530059O14Rik
Rpl37rt	Clip3
BGIG10090_45213	Ncor2
Gm41696	Ylpm1
BGIG10090_42549	Malat1
	Wipf3
	Dnm3
	Cpeb2
	Ptpn23
	Pcbp2
	Sos1
	Fam65a
	Srrm2
	Plagl1
	Nfat5
	Gm26871
	Gm26945
	Gucy1a2
	Polr2a
	Ubqln2
	Ids
	Tubb4a
	Cdc73
	Parp4
	Brd4
	Gm15675
	Ntrk3
	Fus
	Rfx7
	Naa15
	Cacna1a
	Miat
	Ppp2r2a
	Ank3
	Atxn2
	Tmem131
	Prrc2c
	A330023F24Rik
	Vamp2
	C230004F18Rik
	Kif2a
	4932438A13Rik
	Ireb2
	Arid1a
	Scrt2
	Synj1
	Aak1
	Fmn2
	Gm15800
	AI593442
	Dync1h1
	Ank2
	Pitpnm2
	Wasl
	Rps6ka3
	Pld5
	Disp2
	Fam189b
	Rph3a
	Atxn2l
	Coro2b
	Dhx9
	Ryr2
	Gatad2b
	A930011O12Rik
	Fry
	Cacna1b
	Prune2
	Sec24a
	Ubr4
	Atn1
	Mirg
	A330076H08Rik
	Map1b
	Tanc2
	Proser1
	Enah
	Srgap1
	Ahnak2
	Pom121
	Zmiz2
	Fam98b
	Ncoa6
	D10Bwg1379e
	Zfhx4
	Arsb
	Nf1
	Scaf4
	Ppp2r5e
	Efna5
	Celsr2
	Ankrd52
	Astn1
	Sdk2
	B830012L14Rik
	Mast1
	Trim67
	Onecut2
	Parvb
	Zfp804a
	Dgkk
	Kmt2d
	Col24a1
	Inpp5j
	Cherp
	Vsnl1
	Mrgprb5
	Mamld1
	Esrrg
	Cntnap1
	Dvl3
	Peg10
	Zfp703
	Srgap3
	Kcnq3
	Hdx
	2310061I04Rik
	Gm27000
	Gm23600
	Zbtb33
	Fign
	Tox2
	Prr12
	Gm16586
	Hba-a2
	2810055G20Rik
	Zmat1
	Coro6
	Lcn2
	Zdbf2
	Meg3
	Alas2
	Cacna1e
	Neto1
	Slfn4
	Gm12940
	Arhgap33
	Map1a
	Palm2
	Arhgdib
	Mpo
	Srrm4
	Gm10167
	Hist1h2bb
	Lmtk3
	Atp1a3
	Cd177
	Gm14443
	Itgb2l
	Hist1h1a
	Gm21846
	Grid2ip
	Tyrobp
	Bsn
	Hp
	Rac2
	Hist1h2bm
	Ltf
	Pianp
	Epx
	Ly6c2
	Hist1h2bn
	Hist1h1b
	Tmem119
	Kcnc3
	Pgm5
	Ranbp3l
	Nav1
	Hbb-bs
	Gm25981
	BC024978
	Gm24564
	Fmod
	Shisa6
	Gm6088
	2900056M20Rik
	Ncf4
	Hist1h3b
	Gm26601
	Klhdc7a
	Rab44
	Ear6
	Gypa
	Nr4a3
	Trim10
	B230325K18Rik
	Siah3
	Creb5
	Gm20491
	Snord107
	Cxcr2
	Fgfbp1
	Hist1h2bk
	Selplg
	Hbb-bt
	Ifitm6
	Gm26514
	Krt19
	Hist1h2ab
	Slc22a8
	Slc12a3
	Igsf6
	Hba-a1
	D130062J21Rik
	Adam4
	Plac8
	Msln
	Sell
	Rnf165
	Gm5466
	Hk3
	Hist1h3a
	Ctsg
	Prss34
	Gm25788
	Slc22a6
	Apol11b
	Camp
	Mir5125
	Ccr1
	Alox15
	Ctse
	AY036118
	Prg2
	Chi3l3
	S100a9
	Tmem88
	Hist1h3c
	Mir1188
	Gm26448
	P2ry13
	Gm13627
	Osr1
	Gm26814
	S100a8
	Prg3
	Hist1h3i
	Padi4
	A430106G13Rik
	BC068157
	1100001G20Rik
	Gm26530
	Ear1
	Cdr1
	Gm14776
	Mir341
	Cd5l
	Fcnb
	Gm26543
	Gm9817

## Sheet: PTX vs vincristine
PTX	Vincristine
Gm4070	Nts
Ptms	Sprr1a
Cdr1	Atf3
Per2	Ecel1
Nr1d1	Cckbr
Dbp	Gadd45a
Xkrx	Star
Rpl37rt	Ms4a1
BGIG10090_45213	Gpr151
Gm41696	Tnfrsf12a
BGIG10090_42549	Plaur
	Npy
	Ucn
	Lipn
	Smim3
	Lgals3
	Stmn4
	Gm19980
	Pou2af1
	Cd79a
	Fgf3
	Rag1
	Cd19
	Slfn14
	Trib3
	Cd79b
	Mthfd2
	Faim3
	Trim58
	Tmcc2
	Sez6l
	Vpreb3
	Chac1
	Flrt3
	Apol11b
	Fcrla
	Qrfpr
	Sox11
	2010005H15Rik
	Oas1e
	Pim1
	Lamb3
	Adam8
	Colec10
	F930017D23Rik
	Trim10
	Gal
	Abca13
	Kif22
	Pax5
	Slc4a1
	Wfdc3
	Liph
	Ranbp10
	Gm11427
	Blk
	Lrrc15
	Slc25a37
	Lrrc17
	Rsad2
	Ppp1r15a
	Gypa
	Itgb2l
	Rin1
	Sema6a
	Epb4.2
	S100a11
	Tuba1c
	Xpo7
	Ucn2
	Oas3
	Tspo2
	Tubb6
	Spib
	Dyrk3
	Kel
	Ltf
	Crlf1
	Padi4
	Cd177
	Tmem88b
	4930438A08Rik
	Calml4
	Csf3r
	Lcn2
	1300017J02Rik
	Epb4.1
	Mmp8
	Aqp9
	Isg20
	Nfil3
	Fam129c
	H2-T24
	Specc1
	Yjefn3
	Spta1
	Cd300lf
	Chi3l3
	Fosl1
	Slfn4
	Mxd1
	Fcer2a
	Nfe2
	Tnfrsf13c
	Htr3a
	Ngp
	Hrk
	Rhag
	Rbm38
	B430306N03Rik
	Slc6a4
	Slc15a3
	Pglyrp1
	Mylk3
	Dhrs11
	Trem3
	Itgam
	Lin7b
	Trem1
	Ltb4r1
	Fst
	Rab44
	Taf7l
	1700003F12Rik
	1100001G20Rik
	Il1f9
	42797
	Mmp9
	Fam46c
	Mgam
	E2f2
	Hdc
	Gcnt1
	Nbeal2
	Gng8
	Il18rap
	Acvr1c
	Il1rn
	Fhdc1
	Cxcr2
	Hmbs
	Trim15
	Ermap
	Btnl10
	Fpr1
	Gch1
	Ccr1
	Slc16a10
	Apobr
	Htr3b
	S100a9
	C3
	Gda
	F730016J06Rik
	Gm5152
	1810033B17Rik
	Ifitm6
	S100a8
	Hk3
	Cryba2
	Camp
	Slc43a1
	Cd33
	Alas2
	Adpgk
	Tnfrsf14
	Retnlg
	Clec4e
	Ube2c
	Lrrc2
	Ikzf3
	Gpr119
	Xdh
	Prss56
	Gm11714
	mmu-mir-6236
	Fpr2
	Kcnk16
	Ankrd22
	Myh7
	Ncf1
	Samd11
	Rasgrp4
	5930412G12Rik
	C5ar1
	Cxcl14
	Isg15
	Nr4a3
	Tal1
	AI662270
	9830107B12Rik
	Myo1f
	Gm867
	Car2
	Pilra
	Gpr141
	Pilrb1
	Hp
	Nlrp12
	F630028O10Rik
	Slpi
	Clec5a
	Slc16a3
	1700024P16Rik
	Trim30b
	Atp8b4
	Cdcp1
	Tmprss11bnl
	Slfn1
	Siglece
	Slc1a7
	Ly6g
	Tspan33
	Lin28a
	Slco4c1
	Sdc1
	Fbp1
	Gata1
	Wdr63
	Tnni1
	Tnnc1
	Pirb
	1700042G15Rik
	Rhd
	Igsf6
	Chrnb3
	Adm2
	Fam132b
	Ccdc88b
	Klk5
	RP23-308M1.2
	Gm10371
	Mgst2
	Fgr
	Lyz2
	Dennd2c
	Apol8
	Nfam1
	Ppox
	Plcb2
	Itgal
	Pnp2
	Spi1
	Mfsd2b
	Asprv1
	Chi3l7
	Mnda
	Gad1-ps
	Cd22
	Sowaha
	Clec4d
	Ceacam1
	Snx22
	Chi3l1
	Itgb2
	Cdc25c
	Soat2
	Btla
	Tlr13
	4930426D05Rik
	Hapln3
	Mki67
	Gpnmb
	Ccl2
	Cenpf
	Aoc2
	Pif1
	Cxcr5
	Ipcef1
	Mroh2b
	Alox5ap
	Cenpe
	Tnfaip2
	Gdf15
	Plbd1
	Srxn1
	Tmprss11f
	Oprd1
	Ly6c2
	Cybb
	Cpb1
	Gm13415
	Hbb-bt
	Gp49a
	Galnt6
	Rag2
	Lmo2
	Cdca3
	Gm24407
	Gm16194
	Nms
	Tmem86b
	Il1r2
	Prc1
	Pde6b
	Rnd1
	Fcer1g
	5830416P10Rik
	Ffar2
	Dhrs9
	Doc2b
	Myl3
	Ube2l6
	Iglv3
	Mmel1
	Trim59
	Kif14
	Ighv1-12
	Svopl
	Arl11
	Bpgm
	Cldn13
	Fes
	Tnf
	Gm7361
	Duox2
	Igll1
	Fam109b
	Dusp2
	Ncf4
	Cebpe
	Depdc1b
	Ifnlr1
	Crh
	Mapk13
	Klf1
	6720416L17Rik
	Cd300lb
	Mst1
	Scnn1a
	Alox5
	Pilrb2
	Hemgn
	Nusap1
	Btn1a1
	Gm17344
	AA467197
	Hbq1b
	Anxa1
	Nxpe5
	Bin2
	1700014D04Rik
	Siglecg
	Tnnt1
	Gm13881
	Naip2
	Sycp2
	Slc35f4
	Gm765
	Ctse
	Ska1
	Olr1
	Rac2
	Gpr97
	Epor
	Oas2
	Arhgef39
	Selplg
	Kcnmb1
	Card9
	Clec4a2
	Chrna6
	Myl2
	Cdca8
	A530064D06Rik
	Cxcl9
	Rdh12
	Gm24265
