# Supplementary material for: Transcriptome analysis of microRNAs, circRNAs, and mRNAs in the dorsal root ganglia of paclitaxel-induced mice with neuropathic pain
Source: Front Mol Neurosci. 2022 Aug 31;15:990260. doi: 10.3389/fnmol.2022.990260 (PMC9470859; doi:10.3389/fnmol.2022.990260)
Supplement: Supplementary file 1 [file Data_Sheet_1.ZIP › Supplementary Excel 5.xlsx]

## Sheet: PTX vs cisplatin
PTX	cisplatin (A/J mice）
Gm4070	4930447C04Rik
Ptms	Cspp1
Cdr1	Snhg11
Per2	Map7
Nr1d1	Mir124a-1hg
Dbp	Lrrc49
Xkrx	Kif3a
Rpl37rt	Ckmt1
BGIG10090_45213	Kcnq1ot1
Gm41696	Miat
BGIG10090_42549	2900055J20Rik
	6330415B21Rik
	Plekha5
	A330023F24Rik
	Ovgp1
	BC022960
	Hecw1
	Gabra2
	C2cd5
	Kcnip1
	Sacs
	Meg3
	Chka
	Herc1
	Cacna1a
	Grip1
	5330434G04Rik
	Fstl5
	Ddx26b
	Spx
	Mirg
	Jakmip3
	B3galt1
	Myoc
	NA
	Ica1
	Pnpla3
	Ngp
	Rian
	Map7d2
	Emb
	Cntnap2
	Lnp
	Amer2
	Atr
	A930013F10Rik
	Gm33777
	Scn2a1
	Fcrls
	Amy1
	Ttc39aos1
	Ifi202b
	Syne1
	C030023E24Rik
	Lancl3
	Aox1
	Csf1r
	Adgrg2
	Plekhd1
	Col15a1
	Scn1a
	Stxbp5l
	Rimkla
	Gm32444
	Tbx18
	Camp
	Acsl6
	Gm32953
	Arap2
	Ly86
	Camk1d
	Pls1
	A330076H08Rik
	Ptpn3
	Fat3
	9330159F19Rik
	Gm31679
	Col24a1
	Ftx
	1700012D01Rik
	Cd2ap
	D930016D06Rik
	Onecut2
	D130043K22Rik
	H2-Ea-ps
	Cd74
	Slc9a7
	E030024N20Rik
	Col3a1
	Casq2
	H2-Aa
	Pdzrn3
	Serpinh1
	Mpeg1
	Cntn1
	Unc80
	Klrb1a
	Asic3
	Adgre1
	Prrt2
	Scn8a
	Serpina3n
	Nefh
	Frrs1l
	Thbs4
	Gabrg1
	Mmp2
	Vps13c
	Lum
	Map1b
	Gypc
	Tnfsf12
	Plxna2
	Ctss
	Slco2b1
	Cebpzos
	H2-Ab1
	Tspo
	C1qb
	H2-Eb1
	Syt14
	Rcn3
	Plxdc1
	Kcnb1
	Cyba
	P2ry14
	Tenm1
	Sv2b
	Ecm1
	Naalad2
	Ccl11
	Ifi30
	Hebp1
	Spock1
	Tmem178b
	Cd34
	Vgll3
	Cyp2s1
	Cds1
	Lcn2
	Gan
	Gria3
	Dleu7
	Spock2
	C1qa
	Fam155a
	AI593442
	Mgl2
	Aldh1a1
	Pcdhac1
	Zer1
	Dock3
	Creg2
	Lynx1
	Rbp7
	Osbpl6
	Cspg4
	Chil3
	Tmem27
	Lyz2
	Ryr2
	Smoc2
	Il33
	Fxyd6
	S100a8
	Sorl1
	Atp2b2
	Htr3a
	Col6a3
	Fxyd1
	Calml4
	Gria2
	AW112010
	Fam46a
	Cd14
	Hcn1
	Rab3il1
	Kdelr3
	Dleu2
	Ackr1
	Mrc1
	Pcdh17
	H2-DMb1
	Bri3
	Bhlhe40
	Rps15a-ps6
	Gpihbp1
	Agtr1b
	Dbp
	C1ra
	Fn1
	Lgi2
	Cmtm3
	Rcbtb1
	S100a9
	9530059O14Rik
	Grm8
	Gdap10
	Retnla
	Slco5a1
	Cbr2
	Sphkap
	Mdfic
	Piezo2
	Fam57b
	Map1a
	Rhoj
	C1qc
	Tyrobp
	Loxl2
	C1s1
	Angptl7
	Elfn1
	Tnxb
	Ltf
	Lgi3
	Egfl6
	Hoxa10
	Selenbp1
	Cldn22
	Wfdc21
	Lama2
	Nat8l
	Plbd1
	Opcml
	Clec7a
	Akr1c14
	Bcl7c
	Ebf2
	Tmem229b
	Trbc2
	Hoxa9
	Gm16551
	Omg
	Scn4b
	Ifih1
	Ctse
	Slfn4
	Nupr1
	Hpgd
	Ackr3
	Atp8b1
	Abi3bp
	Axl
	Gpr34
	Jchain
	Ulk3
	Il17d
	Ms4a6c
	Igfbp6
	Anxa1
	9130204L05Rik
	Igha
	Postn
	Ly6a
	Col6a1
	Aspn
	Fcer1g
	Clec4a3
	Aif1
	2610100L16Rik
	Hemgn
	Cldn1
	Rhag
	Slc4a10
	Meox2
	Fxyd7
	Ccdc3
	Ecm2
	Dpt
	Macrod1
	Cox7a1
	C2
	Omd
	Acacb
	Cd48
	Lypd2
	Rrm2
	Kcnj13
	Gpd1
	Gbp2
	Smtnl2
	Serpinb6c
	Slc4a1
	Vgll2
	Pcdh8
	Ptgds
	Hk2
	Gm12300
	Gm11716
	Lmod3
	Cd36
	LOC102634333
	Tceal7
	Klhl40
	Ccl8
	Pttg1
	Tmem87a
	Gm1976
	Ifi202b
	Zfp874a
	Glo1
	Alad
	Scg5
	Phtf1
	Dnajc10
	Hddc3
	Mtmr7
	Gbp2b
	Zc2hc1a
	Mndal
	Ly86
	Rian
	Cap1
	Chchd2
	Baiap2l1
	Cd99l2
	Ndufa12
	Slc35a5
	Wdfy1
	Snapc1
	Sbsn
	Gm4944
	Mamdc2
	Tbcb
	Lyplal1
	Ighg2c
	Nell1
	Sox2ot
	Fahd2a
	2610507I01Rik
	Apod
	Nnt
	Gmfb
	H2afz
	Rbp7
	Isl1
	Aard
	H2-Ea-ps
	Ceacam10
	Tlr1
	Pnpt1
	Hdhd3
	Abhd1
	Nxpe4
	Smim19
	Ccdc122
	Mtif2
	Gm30473
	Clvs1
	Tram1l1
	Haus4
	Trim34a
	Polr3b
	Fggy
	Trim12a
	Hsd17b7
	Rps4l
	Pcyox1l
	Mapk1ip1l
	Ube2m
	Mapre1
	Dynll1
	Chchd4
	Runx1
	Smco3
	Cyp2j13
	C920006O11Rik
	Metap1d
	Dysf
	Mir1931
	Frg1
	Prcp
	Them5
	Slc38a6
	Gnb4
	Arsk
	Thumpd1
	2810002D19Rik
	Opcml
	Tagln2
	B230217C12Rik
	Pih1d1
	Hmga2-ps1
	Cbwd1
	Cartpt
	Zfp945
	Sh2d4a
	Dusp12
	Snhg7
	Mgll
	Tyrp1
	Itgb1bp1
	Exosc9
	Car8
	Neto1
	Tmem204
	Slc38a9
	Klhl42
	Sord
	Gpihbp1
	Hspa12a
	Rapgef4
	Emb
	Efcab7
	Trmt61b
	Pnma2
	Kantr
	1500011K16Rik
	Chp2
	5730409E04Rik
	Zfp811
	6330415B21Rik
	Rps6
	Nudt18
	Shisa4
	Galr2
	Frrs1l
	5330434G04Rik
	Ang
	Zfp14
	BC022687
	Zfp871
	Ccdc88a
	Npy1r
	Ica1
	Cacna1a
	Zfp941
	Gas5
	Cuedc1
	Zfp40
	2900055J20Rik
	Osbpl6
	Lect1
	Trim5
	Chka
	Ube2t
	Pdgfc
	Zfp423
	Pop4
	Pdlim1
	Nmrk1
	Adam1a
	Pisd-ps1
	Erdr1
	Apobec1
	Enpp5
	Myo7a
	Pi4kb
	Ide
	Snhg11
	Samd11
	Adgrd1
	Trpc3
	Anxa4
	Cda
	Nsmaf
	Hsbp1l1
	Kcns3
	Bach2
	Kcnf1
	AI593442
	Clrn1
	Aox1
	Gm9866
	Ppip5k1
	Osbpl3
	Atp11b
	Meg3
	Fam183b
	Ano4
	Hecw1
	Zfp52
	4930447C04Rik
	2310030G06Rik
	Cyp2s1
	Zfp955b
	Cntnap2
	Cetn4
	Klf7
	Kcnq1ot1
	Lnp
	Diaph3
	Rpa3
	Negr1
	Gsta4
	Acsl6
	Plxdc1
	B3galt1
	Prrt2
	Ooep
	Chn2
	Lpin1
	Rpl31
	Fbp2
	Rgs5
	Fam19a1
	Nxpe2
	Lst1
	Fam26d
	Atp10d
	Fstl5
	Shisa2
	Mirg
	Gins4
	2900041M22Rik
	Ackr1
	Gria1
	1700007G11Rik
	A330076H08Rik
	Meis2
	Camk1d
	Unc13b
	Smarcd3
	Psmg4
	Mmp2
	Crmp1
	Miat
	D930016D06Rik
	Snrnp25
	Htr3b
	Leprot
	Fam57b
	Gm5617
	AW112010
	Acer2
	Spink10
	Nme3
	Cacna2d3
	Onecut2
	Gypc
	Zfp708
	Fcgbp
	Caskin2
	Tbx18
	Olfml2b
	Rap1gap2
	Plekha5
	Idh2
	Hoxa10
	Nrxn3
	AI504432
	Sh3gl2
	Pcp4l1
	Nptx2
	Scn1a
	Agmo
	Coq9
	Crym
	Dock3
	Hoxa9
	Rps15a
	Ms4a6d
	Piezo1
	Calml4
	Lancl3
	Akr1c14
	Pdzrn3
	Bzrap1
	Col6a5
	Stxbp5l
	Mctp1
	Spock1
	Ddx4
	Exd1
	Hebp1
	Slc4a10
	Qpct
	Trappc6a
	Fxn
	Ptprd
	C030023E24Rik
	Ezh2
	Polr2h
	D130043K22Rik
	Acacb
	Aldh1a1
	Gpd1
	Htr1f
	Casq2
	Htr3a
	Ccdc107
	Oaf
	Kcnj8
	Gstm1
	Plin5
	Mir124a-1hg
	Zfp939
	Ccl11
	Crygs
	A330023F24Rik
	Hmbs
	Ncmap
	Zfyve9
	2410006H16Rik
	Gabrg1
	Fat3
	Xdh
	Tubb6
	Pls1
	Rnase4
	Slc9a7
	Scn8a
	A930013F10Rik
	Pcdhac1
	Angptl1
	C1ra
	Esco1
	Fam155a
	Cd14
	Creg2
	Casp1
	Plxna2
	Gabra5
	Dbp
	B3galt2
	Tnxb
	Etnppl
	Gstt1
	Rfx4
	Amy1
	Ifit1
	Dctpp1
	Fap
	Tgm2
	Pbxip1
	Fst
	Nat8l
	Lum
	Hcn1
	Rarres2
	Emp1
	Ctla2b
	Lgals3
	Gng11
	Tspo
	Stab1
	Padi2
	Fbln2
	Gm16551
	9530059O14Rik
	Mxra8
	Asic3
	Plscr2
	Syt14
	Pdpn
	F11r
	Clec2d
	Abcc9
	Clec3b
	Kcnb1
	Pdk4
	A530058N18Rik
	Ctse
	Plcd3
	Ucp1
	Ctla2a
	Fam195a
	Col24a1
	Atp2b2
	1500015O10Rik
	Gm12300
	Selenbp1
	Rcn3
	Loxl2
	Scgb1a1
	Anxa1
	Spta1
	Aebp1
	Zbtb16
	Bri3
	Mss51
	Mrc1
	Cd163
	Thbs4
	Plin4
	Csf1r
	Elmod1
	Cpxm1
	Ftx
	Angptl7
	Rhag
	Sfrp4
	Ifi30
	Filip1l
	Sycp3
	Cox7a1
	Atp8b1
	Usp2
	Cyba
	Cbr2
	Chil3
	Fn1
	Il33
	Axl
	Itgb4
	Tm4sf1
	Suclg2
	Psmb9
	Hrc
	Trbc2
	Dhrs7c
	Lncpint
	Penk
	Hemgn
	Igtp
	Cmya5
	P2ry14
	Tceal7
	Ackr3
	Des
	Colec12
	Snord104
	LOC102634333
	Sdpr
	Rrm2
	Sema3d
	Ccdc3
	Trdn
	Pf4
	Lmod3
	Mylk2
	Hk2
	Adssl1
	Klhl40
	Cox8b
	Tpm2
	Agpat2
	Col6a1
	Synpo2l
	Slc4a1
	Vgll2
	Myom2
	Mrln
	Myh1
	Tcap
	Ptgds
	Alas2
	Asb11
	Tmod4
	Ttn
	Ces1d
	Omd
	Cacng1
	Cd36
	Srl
	Mylk4
	Sln
	Mybpc2
	Pygm
	Ryr1
	Lpl
	Actn2
	Prkag3
	Myf6
	Apobec2
	Aoc3
	Nrap
	Car3
	Casq1
	Myoz1
	Actn3
	Pgam2
	Ckm
	Hfe2
	Tmem182
	Mybpc1
	Dpt
	Fabp4
	Mmp13
	Slc47a1
	Ampd1
	Cacna1s
	Ccl8
	Atp2a1
	Lypd2
	Unc45b
	Lmod2
	Csrp3
	Neb
